# Supplementary material for: Integrating fMRI and SNP data for biomarker identification for schizophrenia with a sparse representation based variable selection method
Source: BMC Med Genomics. 2013 Nov 11;6(Suppl 3):S2. doi: 10.1186/1755-8794-6-S3-S2 (PMC3980348; doi:10.1186/1755-8794-6-S3-S2)
Supplement: Additional file 1 — The top 45 schizophrenia genes reported. [file 1755-8794-6-S3-S2-S1.xlsx]

## Sheet: Sheet1
1.	PRSS16
2.	PGBD1
3.	NRGN
4.	NOTCH4
5.	HIST1H2BJ
6.	PDE4B
7.	TCF4
8.	GWA_16p13.12
9.	DRD4		Note: Those genes are available online: http://www.szgene.org/default.asp.
10.	DRD2
11.	DAOA
12.	ZNF804A
13.	AHI1
14.	GWA_11p14.1
15.	TPH1
16.	HTR2A
17.	RPP21
18.	CCKAR
19.	GABRB2
20.	DTNBP1
21.	C6orf217
22.	RELN
23.	MDGA1
24.	CMYA5
25.	DISC1
26.	NRG1
27.	MTHFR
28.	AKT1
29.	RGS4
30.	PPP3CC
31.	RPGRIP1L
32.	GWA_10q26.13
33.	GRIK3
34.	HP
35.	PLXNA2
36.	COMT
37.	OPCML
38.	GSTM1
39.	GRIN2B
40.	DAO
41.	IL1B
42.	IL10
43.	SLC18A1
44.	APOE
45.	SRR
