# Supplementary material for: Integrating fMRI and SNP data for biomarker identification for schizophrenia with a sparse representation based variable selection method
Source: BMC Med Genomics. 2013 Nov 11;6(Suppl 3):S2. doi: 10.1186/1755-8794-6-S3-S2 (PMC3980348; doi:10.1186/1755-8794-6-S3-S2)
Supplement: Additional file 2 — The top 50 genes and the corresponding SNPs chosen by the two methods proposed SRVS method and Li et al.'s method. [file 1755-8794-6-S3-S2-S2.xlsx]

## Sheet: Sheet1
SRVS _L0		Li's method
Genes	SNPs	Genes	SNPs
LSM3	rs12491174	LOC100287612	rs7741412
SLC6A6	rs12491174	MARCKS	rs7741412
SLC22A23	rs3026883	HBB	rs7946748
LSM3	rs2791211	CPNE7	rs3777175
SLC6A6	rs2791211	UNC13C	rs2553226
SLC13A5	rs12122704	PTPRG	rs13411592
ENAH	rs1557092	DNER	rs1006739
SRP9	rs1557092	MGAT5B	rs17057898
C10orf112	rs12491174	AVEN	rs669005
KLHDC8A	rs9405631	ULK4	rs4398428
LEMD1	rs9405631	RBKS	rs3777175
ZNF566	rs4748570	TMX1	rs1348687
ECE1	rs16956192	FRMD6	rs1348687
SYT2	rs12450818	CPNE7	rs11851025
DEPDC1	rs10410711	MAGI1	rs2339352
LRRC7	rs10410711	LSAMP	rs2588503
SLC22A23	rs1739822	SLC24A2	-
FSTL5	rs213006	MLLT3	-
DEPDC1	rs17435919	UMODL1	rs749020
LRRC7	rs17435919	FAM155A	rs6741942
AGPAT4	rs2791211	RIN2	rs6545842
PARK2	rs2791211	RBM20	rs1052431
CSMD1	rs13375260	TMEM220	rs7568070
FUSSEL18	rs11184446	LOC100288117	rs17270421
GIPC2	rs2274316	C21orf131	rs17270421
OSR1	rs10494574	WNT9B	rs4681869
TTC32	rs10494574	MFSD9	rs669005
ATG4C	rs10753923	C16orf62	rs4398428
FOXD3	rs10753923	LOC727677	rs17070916
GALNT13	rs12122704	MYC	rs17070916
KCNJ3	rs12122704	CYP27C1	rs3777175
PRG-3	rs1557092	ATP6V1C1	rs926397
LOC100129070	rs1557092	FLJ10489	rs926397
KLHDC8A	rs7584333	LOC100286951	rs12663692
LEMD1	rs7584333	CSMD1	rs12663692
PARP15	rs7606602	GLP1R	rs17076772
GLT25D2	rs2691795	WNK2	rs11996331
TSEN15	rs2691795	UTRN	rs7819080
DEPDC1	rs11885877	SLC24A2	rs13253038
LRRC7	rs11885877	MLLT3	rs13253038
ZBTB17	rs12491174	UBE2S	rs1333783
C1orf64	rs12491174	LOC729956	rs1333783
SYT2	rs13072646	FAM107A	rs6479473
DNAH10	rs12500921	FAM3D	rs6479473
ZNF566	rs16898778	SLC8A1	rs7848332
CNGB3	rs1582611	LOC400950	rs7848332
CNBD1	rs1582611	UTRN	rs10904546
LOC641515	rs9405631	LOC100288599	rs12772458
LOC148709	rs9405631	BUD13	rs12772458
GUCY2E	rs6924356	PTPRG	rs10901612
